# Supplementary material for: Cardiac SGLT2 Expression and Cell-Type-Specific Responses to Empagliflozin in iPSC-Derived Models of Diabetic Cardiomyopathy
Source: J Cardiovasc Dev Dis. 2026 Jul 21;13(7):341. doi: 10.3390/jcdd13070341 (PMC13409743; doi:10.3390/jcdd13070341)
Supplement: Supplementary file 1 [file jcdd-13-00341-s001.zip]

Archive with 3 entries (3 files):
- jcdd-4383081-supplementary.pdf
- Supplementary video S2 Diabetes.mp4
- Supplementary video S1 Control.mp4
